# Supplementary material for: Characterization of two novel proteins involved in mitochondrial DNA anchoring in Trypanosoma brucei
Source: PLoS Pathog. 2023 Jul 17;19(7):e1011486. doi: 10.1371/journal.ppat.1011486 (PMC10374059; doi:10.1371/journal.ppat.1011486)
Supplement: S1 Data — (XLSX) [file ppat.1011486.s013.xlsx]

## Sheet: Figure 3
Figure 3 A					Figure 3 B
KAP68					HMG44
	minicircles	maxicircles				minicircles	maxicircles
d0	1	1			d0	1	1
	1	1				1	1
	1	1				1	1
d2	1.2009	1.38306			d1	0.886736	1.65562
	1.36231	2.16781				3.82866	1.95806
	2.04446	2.82882				1.7816	1.71985
d4	0.0338949	0.211146			d2	0.545322	1.88258
	0.140522	0.337477				0.852758	1.98127
	0.101192	0.242184				0.744578	2.69841
d6	0	0			d3	0.0375637	0.489126
	0.0530957	0				0.0295758	1.46917
	0	0				0.0445669	1.32385
d8	0	0
	0	0
	0	0
2-sided, paired t-test
d0/d2	0.173932	0.114442			d0/d1	0.31253	0.0137007
d2/d4	0.0287169	0.0449154			d1/d2	0.20691	0.293982
d4/d6	0.0687796	0.0201635			d2/d3	0.0178881	0.0639746
d6/d8	0.42265				d0/d2		0.0438155
Figure 3 C / E					Figure 3 D / F
KAP68					HMG44
	CC	N/G				CC	N/G
d0	1	1			d0	1	1
	1	1				1	1
	1	1				1	1
d2	1.004	1.418				1	1
	0.862	1.508			d1	0.882	1.133
	0.861	1.05				0.726	0.713
d4	0.256	0				0.572	0.537
	0.18	0.552				0.407	0.498
	0.333	0.563			d2	0.712	0.937
d6	0	0				0.243	0.658
	0	0				0.47	0.485
	0	0				0.3	0.551
d8	0	0			d3	0.083	0.097
	0	0				0.03	0.074
	0	0				0.534	0.593
						0.629	0.7588

## Sheet: Figure 5
Figure 5 C
non-induced
date	time	upon induction	cell count	split to	ratio	total
2020-02-25	11:10:00	0	5900000	2000000	1	5900000
2020-02-26	10:00:00	1	6900000	2000000	3	20355000
2020-02-27	10:15:00	2	10800000	2000000	5	109917000
2020-02-28	10:10:00	3	9200000	2000000	5	505618200
2020-02-29	09:40:00	4	9550000	2000000	5	2414326905
2020-03-01	09:25:00	5	10450000	2000000	5	12614858079
2020-03-02	10:00:00	6	9450000	2000000	5	59605204422
2020-03-03	10:05:00	7	11300000	2000000	6	336769000000
2020-03-04	09:55:00	8	9250000	2000000	4.625	1557560000000
2020-03-05	09:55:00	9	9700000	2000000	4.85	7554160000000
2020-03-06	11:55:00	10	12000000	2000000	6	45325000000000
tetracycline induced
date	time	upon induction	cell count	split to	ratio	total
2020-02-25	11:10:00	0	5900000	2000000	1	5900000
2020-02-26	10:00:00	1	7300000	2000000	4	21535000
2020-02-27	10:15:00	2	11400000	2000000	6	122749500
2020-02-28	10:10:00	3	7900000	2000000	4	484860525
2020-02-29	09:40:00	4	9350000	2000000	5	2266722954
2020-03-01	09:25:00	5	9500000	2000000	5	10766934033
2020-03-02	10:00:00	6	9150000	2000000	5	49258723202
2020-03-03	10:05:00	7	10450000	2000000	5	257377000000
2020-03-04	09:55:00	8	8500000	2000000	4.25	1093850000000
2020-03-05	09:55:00	9	11400000	2000000	5.7	6234950000000
2020-03-06	11:55:00	10	11850000	2000000	5.925	36942100000000
Figure 5 D
non-induced
date	time	upon induction	cell count	split to	ratio	total
2020-02-25	11:10:00	0	5750000	2000000	1	5750000
2020-02-26	10:00:00	1	8600000	2000000	4	24725000
2020-02-27	10:15:00	2	10700000	2000000	5	132278750
2020-02-28	10:10:00	3	10200000	2000000	5	674621625
2020-02-29	09:40:00	4	9850000	2000000	5	3322511503
2020-03-01	09:25:00	5	10900000	2000000	5	18107687692
2020-03-02	10:00:00	6	10850000	2000000	5	98234205729
2020-03-03	10:05:00	7	12300000	2000000	6	604140000000
2020-03-04	09:55:00	8	9050000	2000000	4.525	2733740000000
2020-03-05	09:55:00	9	13050000	2000000	6.525	17837600000000
2020-03-06	11:55:00	10	12000000	2000000	6	107026000000000
tetracycline induced
date	time	upon induction	cell count	split to	ratio	total
2020-02-25	11:10:00	0	5900000	2000000	1	5750000
2020-02-26	10:00:00	1	9200000	2000000	5	26450000
2020-02-27	10:15:00	2	10000000	2000000	5	132250000
2020-02-28	10:10:00	3	9500000	2000000	5	628187500
2020-02-29	09:40:00	4	10100000	2000000	5	3172346875
2020-03-01	09:25:00	5	11400000	2000000	6	18082377188
2020-03-02	10:00:00	6	10075000	2000000	5	91089975082
2020-03-03	10:05:00	7	10000000	2000000	5	455450000000
2020-03-04	09:55:00	8	11300000	2000000	5.65	2573290000000
2020-03-05	09:55:00	9	13050000	2000000	6.525	16790700000000
2020-03-06	11:55:00	10	12000000	2000000	6	100744000000000

## Sheet: Figure 1
Figure 1C
TAC102 signal distribution
localization	non-induced	d5 p.i.	d1 p.r.	d2 p.r.	d3 p.r.	d5 p.r.
normal signal	122	5	6	91	110	90
weak single spot signal	0	22	21	17	2	2
mislocalized	0	29	40	0	0	0
no signal	0	43	26	3	0	0
total	122	99	93	111	112	92
TbmtHMG44 signal distribution
localization	non-induced	d5 p.i.	d1 p.r.	d2 p.r.	d3 p.r.	d5 p.r.
normal signal	87	0	12	14	21	18
weak single spot signal	2	10	4	7	7	4
mislocalized	0	9	11	6	12	13
no signal	33	80	66	84	72	57
total	122	99	93	111	112	92
Figure 1D
TAC102 signal distribution
localization	non-induced	d5 p.i.	d3 p.r.
normal signal	135	0	61
weak single spot signal	10	46	5
mislocalized	0	32	3
no signal	0	47	1
total	145	125	70
TbKAP68 signal distribution
localization	non-induced	d5 p.i.	d3 p.r.
normal signal	110	0	5
weak single spot signal	32	11	5
mislocalized	0	15	49
no signal	0	86	9
total	142	112	68

## Sheet: Figure S3
Figure S3 C
	1K1N	2K1N	2K2N	1K2N	1K0N	0K1N	others	total
non-induced	111	7	3	1	0	0	0	122
5d p.i.	0	0	0	0	0	97	2	99
1d p.r.	0	0	0	0	0	91	2	93
2d p.r.	0	0	0	0	0	110	1	111
3d p.r.	0	0	0	0	0	106	6	112
5d p.r.	0	0	0	0	0	89	3	92
Figure S3 D
days of induction	1K1N	2K1N	2K2N	0K1N	0K2N	total
0	146	32	14	10	0	202
5	0	0	0	162	20	182

## Sheet: Figure S4
Figure S4 B
	rel. mRNA abundance
	-Tet	+Tet (72h)
replicate 1	1	0.23
replicate 2	1	0.122
replicate 3	1	0.463
ttest	0.0185556
Figure S4 D
days upon induction	1K1N	small kDNAs	0K1N	2K1N	2K2N	1K2N	0K2N	1K0N	Summe
0	99	0	0	16	13	0	0	0	128
0	73	0	3	16	20	1	0	0	113
0	93	0	2	14	9	0	0	0	118
2	62	30	13	8	4	3	2	0	122
2	39	24	20	9	5	2	3	0	102
2	82	11	13	7	7	3	0	0	123
4	4	3	105	0	0	1	12	0	125
4	6	3	75	0	0	1	14	0	99
4	4	3	118	0	0	1	10	0	136
6	0	0	117	0	0	0	31	0	148
6	0	0	109	0	0	0	11	0	120
6	0	0	130	0	0	0	8	0	138
8	0	0	121	0	0	0	15	0	136
8	0	0	115	0	0	0	8	0	123
8	0	0	147	0	0	0	16	0	163
Figure S4 E
days upon RNAi induction	1K1N	s1K1N	2K1N	2K2N	1K2N	1K0N	0K1N	others
0	90	1	6	3	0	0	18	0
1	83	4	6	1	2	0	14	0
3	4	6	0	0	0	0	160	4

## Sheet: Figure 2
Figure 2 A
BSF 16120RNAi C1 clone
-tet
date	time	upon induction	cell count	split to	ratio	total
2014-08-14	0.479167	0	1030000	100000	1	1030000
2014-08-15	0.465278	0.986111	1100000	100000	11	11330000
2014-08-16	0.46875	1.98958	1175000	100000	11.75	133127500
2014-08-17	0.46875	2.98958	1100000	100000	11	1464402500
2014-08-18	0.46875	3.98958	1037500	100000	10.375	1.51932e+10
2014-08-19	0.475694	4.99653	920000	100000	9.2	139777218625
2014-08-20	0.454861	5.97569	1140000	100000	11.4	1593460292325
2014-08-21	0.447917	6.96875	1170000	100000	11.7	1.86435e+13
2014-08-22	0.447917	7.96875	1090000	100000	10.9	2.03214e+14
+tet
date	time	upon induction	cell count	split to	ratio	total
2014-08-14	0.479167	0	1030000	100000	1	1030000
2014-08-15	0.465278	0.986111	957500	100000	9.575	9862250
2014-08-16	0.46875	1.98958	1565000	100000	15.65	1.54344e+08
2014-08-17	0.46875	2.98958	895000	100000	8.95	1.38138e+09
2014-08-18	0.46875	3.98958	940000	100000	9.4	1.2985e+10
2014-08-19	0.475694	4.99653	110000	110000	1.1	1.42835e+10
2014-08-20	0.454861	5.97569	15000	15000	0.136364	1.94775e+09
2014-08-21	0.447917	6.96875	2500	2500	0.166667	3.24624e+08
2014-08-22	0.447917	7.96875	1	-	0.0004	129850
BSF γL262P 16120RNAi B1 clone
-tet
date	time	upon induction	cell count	split to	ratio	total
2016-09-19	13:00:00	0	2300000	100000	1	2300000
2016-09-20	13:30:00	1.02083	960000	100000	9.6	22080000
2016-09-21	14:00:00	2.04167	1210000	100000	12.1	267168000
2016-09-22	16:00:00	3.125	1670000	100000	16.7	4461705600
2016-09-23	17:00:00	4.16667	1240000	100000	12.4	55325149440
2016-09-24	17:00:00	5.16667	1000000	100000	10	553251494400
2016-09-25	18:45:00	6.23958	1470000	100000	14.7	8132796967680
2016-09-26	18:00:00	7.20833	1260000	100000	12.6	102473241792768
2016-09-27	16:00:00	8.125	1290000	100000	12.9	1.3219e+15
+tet
date	time	upon induction	cell count	split to	ratio	total
2016-09-19	13:00:00	0	2300000	100000	1	2300000
2016-09-20	13:30:00	1.02083	965000	100000	9.65	22195000
2016-09-21	14:00:00	2.04167	1300000	100000	13	288535000
2016-09-22	16:00:00	3.125	1860000	100000	18.6	5366751000
2016-09-23	17:00:00	4.16667	1470000	100000	14.7	78891239700
2016-09-24	17:00:00	5.16667	1000000	100000	10	788912397000
2016-09-25	18:45:00	6.23958	1150000	100000	11.5	9072492565500
2016-09-26	18:00:00	7.20833	1290000	100000	12.9	117035154094950
2016-09-27	16:00:00	8.125	1300000	100000	13	1.52146e+15
Figure 2 B
γL262P Tb927.9.5020 RNAi
-tet
date	time	upon induction	cell count	split to	ratio	total
2012-07-02	09:30:00	0	100000	100000	1	100000
2012-07-03	09:45:00	1.01042	820000	100000	8.2	820000
2012-07-04	10:00:00	2.02083	870000	100000	8.7	7.134e+06
2012-07-05	09:45:00	3.01042	840000	100000	8.4	5.99256e+07
2012-07-06	10:00:00	4.02083	760000	100000	7.6	4.55435e+08
2012-07-07	10:15:00	5.03125	800000	100000	8	3.64348e+09
2012-07-08	11:00:00	6.0625	870000	100000	8.7	3.16982e+10
2012-07-09	11:45:00	7.09375	810000	100000	8.1	2.56756e+11
2012-07-10	09:00:00	7.97917	700000		7	1.79729e+12
+tet
date	time	upon induction	cell count	split to	ratio	total
2012-07-02	09:30:00	0	100000	100000	1	100000
2012-07-03	09:45:00	1.01042	810000	100000	8.1	810000
2012-07-04	10:00:00	2.02083	1160000	100000	11.6	9396000
2012-07-05	09:45:00	3.01042	1090000	100000	10.9	102416400
2012-07-06	10:00:00	4.02083	1010000	100000	10.1	1034405640
2012-07-07	10:15:00	5.03125	1080000	100000	10.8	11171580912
2012-07-08	11:00:00	6.0625	690000	100000	6.9	7.70839e+10
2012-07-09	11:45:00	7.09375	1060000	100000	10.6	8.17089e+11
2012-07-10	09:00:00	7.97917	750000		7.5	6.12817e+12
Nysm Tb927.9.5020 RNAi
-tet
date	time	upon induction	cell count	split to	ratio	total
2012-04-17	10:45:00	0	100000	100000	1	100000
2012-04-18	10:45:00	1	990000	50000	9.9	990000
2012-04-19	11:00:00	2.01042	460000	50000	9.2	9108000
2012-04-20	11:10:00	3.01736	620000	50000	12.4	112939200
2012-04-21	11:00:00	4.01042	740000	50000	14.8	1671500160
2012-04-22	11:10:00	5.01736	800000		16	26744002560
+tet
date	time	upon induction	cell count	split to	ratio	total
2012-04-17	10:45:00	0	100000	100000	1	100000
2012-04-18	10:45:00	1	990000	50000	9.9	990000
2012-04-19	11:00:00	2.01042	600000	50000	12	11880000
2012-04-20	11:10:00	3.01736	470000	50000	9.4	111672000
2012-04-21	11:00:00	4.01042	40000	40000	0.8	89337600
2012-04-22	11:10:00	5.01736	1		2.5e-05	2233.44
Figure 2 C
days upon induction	1K1N	2K1N	2K2N	0K1N	1K2N	0K2N	total
0	143	25	12	1	0	0	181
3	85	2	3	143	5	11	249
Figure 2 D
days upon RNAi induction	1K1N	s1K1N	2K1N	2K2N	1K2N	1K0N	0K1N	others	total
0	94	0	16	4	0	0	2		116
1	87	4	7	4	10	2	2		116
2	14	24	3	0	0	0	54	9	104
3	0	5	0	0	1	0	94	6	106
